# Supplementary material for: Systematic Search and Evaluation of mobile Apps for Wound Care Available in French-Language in Canada
Source: Can J Nurs Res. 2025 Feb 17;57(2):284–97. doi: 10.1177/08445621241312394 (PMC12086285; doi:10.1177/08445621241312394)
Supplement: sj-xlsx-2-cjn-10.1177_08445621241312394 - Supplemental material for Systematic Search and Evaluation of mobile Apps for Wound Care Available in French-Language in Canada [file sj-xlsx-2-cjn-10.1177_08445621241312394.xlsx]

## Sheet: Feuil1
	EXCLUDED APPS
		Found at				Reasons for exclusions
#	Name	App Store	Google Play	Web	Literature	Apps are not available in Canadian or absent from online stores (under development or no longer available)	Apps without a French version	Apps intended for patients (self-care or other)	Apps not exclusively focused on wound care (e.g., general clinical decision support tools)	Apps for general telemedicine and teleconsultation	Apps for long-term training	Apps for viewing standalone PDFs, full volumes, online textbooks, or journals	Apps for professional exam preparation	Apps requiring external electronic information systems or other external devices	Apps for general skin problems or dermatology only
1	1,2,3 Cica				review	X
2	Access	X	X	X					X
3	AeraMe				X	X
					X
					review
					review
4	AI Dermatologist: Skin Scanner	X	X	X											X
5	Albusoins		X	X	review				X
6	Allevyn Life	X		X			X
7	App'IDE				review	X
8	Avance NPWT	X			review	X
9	AvisPlaie				review	X
10	Aysa	X	X	X	review										X
11	BCG Pressure Ulcer Guide	X	X	X			X
12	BCX Braden				review	X
13	BMJ Best practice	X	X	X					X
14	BOTCURATIVO				X	X
15	Braden Scale 4 Pressure Ulcer		X		review		X
16	BTM Assist	X	X				X
17	BurnBookApp				X	X
18	Burn Evaluation Network	X					X
19	Calculate par QxMd	X	X	X					X
20	Care of Swedens Pressure Ulcer			X	review	X
21	CARES4WOUNDS			X	X		X
22	Cica’clic	X		X	review	X
23	Cicalia	X				X
24	Clevernet	X	X	X		X
25	Clinical Guide Skin Wound Care	X	X	X	review		X
26	ClinicalKey	X	X	X					X
27	Clinicgram	X	X		X		X
28	Cochrane Librairy			X					X
29	Codes Qc	X	X	X					X
30	CollabCare Wounds	X		X			X
31	COVOTEM				X	X
32	Curativoapp				X	X
33	Cutimed Wound Navigator	X	X	X			X
34	CWCN Wound Care Exam Prep	X	X										X
35	D+ Wound Solution			X	X	X
					X
36	Dermarite	X	X	X			X
37	Dermatology Database (Dermatologist in your pocket)	X	X												X
38	Diagnosaurus	X	X	X					X
39	Domoplaies	X	X	X	X	X
					review
40	Dynamed	X	X	X					X
41	E-Aid				X	X
42	EHOB Engage			X		X
43	eKare insight 3D wound measurement			X	X									X
					X
					review
					review
44	eKare insight CR	X	X	X			X
45	eKare inSight Healthcare	X	X	X			X
46	eKare insight research	X	X				X
47	eKare Telehealth	X	X	X			X
48	Epocrates		X	X					X
49	Eponyms	X							X
50	First Derm - Dermatologue	X	X												X
51	FLIR One	X	X	X	X									X
					X
52	Futura Wound Care	X		X			X
53	Gecoplaies		X	X	review	X
54	GE Healthcare Media Manager	X	X							X
55	Gideon	X	X	X					X
56	GuiaUPP	X		X	review		X
57	Guide de soins des plaies				review	X
58	GuruWounds				review	X
59	Hartmann Australia				review	X
60	Healico			X	X	X
					X
61	Healogics Photo+	X		X			X
62	HealthCare Wound Dressing		X								X
63	HealthEPix iMobile	X	X											X
64	Health Espresso	X	X	X			X
65	How2Trak		X	X	X		X
66	IDE	X							X
67	iDokument				review	X
68	iDr				X	X
69	ImitoCam			X	X	X
70	imitoMeasure			X	X	X
					X
					X
					X
					review
71	ImitoScan			X	X				X
72	imitoWound			X	X	X
73	INESSS	X	X									X
74	IntellicureEHR	X		X					X
75	InterPIP		X	X			X
76	Ion HEALING			X		X
77	iSabel	X		X					X
78	iWound by Polmedi	X	X				X
79	iWound Consultant			X		X
80	iWundpflege				review	X
81	IX Camera (MolecuLight)	X		X	review									X
82	IX Imaging (MolecuLight)	X		X	review									X
83	Journal of Wound Care	X			X							X
84	L-PRF & Tissue regeneration			X		X
85	LHC Group Selection Guide	X	X	X			X
86	LifeVIz				X									X
					review
87	Lourdes BurnHelp	X	X				X
88	Luminus wound care analytics	X	X	X			X
89	Manuel MSD pour professionnel	X	X						X
90	MAVIS	X			review									X
91	MDonCall - Practical Guide		X	X					X
92	Med'Up				review				X
93	Medela NPWT		X	X			X
94	Medeo virtual healthcare		X							X
95	Medisense		X							X
96	Medisense Pro		X							X
97	Medline Skin Health	X	X	X			X
98	Medscape		X						X
99	Mémo-IDE				review	X
100	Mémoplaie				review	X
101	Mépi-coach			X	review	X
102	Merck Manual Professional	X	X						X
103	Mersey Burns		X	X			X
104	Mimosa Pro			X										X
105	Minuteful for Wound	X	X	X	X		X
106	mNurse				X	X
107	Mobile Wound Care 2.0				review	X
					review
108	MobileWoundCare for Patients	X	X	X	review			X
109	MobiMD	X							X
110	MoburnZA				X	X
111	Mölnlycke Wound Support			X		X
112	MOWA-Mobile Wound Analyzer			X	X	X
					X
					review
					review
					review
113	MpDS Wounds	X	X	X			X
114	mPOWER (Mobile Post-Operative Wound Evaluator)			X	X		X
					X
115	My Kiffe	X	X	X						X
116	MyWoundDoctor-Patient	X	X		review			X
117	MyWoundDoctor - Provider		X	X			X
118	MyWoundHealing			X		X
119	NATROX IQ Advanced Wound hub	X		X			X
120	NATROX IQ telehealth	X								X
121	NAWCO exam			X									X
122	NDKare				X	X
					X
					review
123	Norton Scale 4 Pressure Ulcer			X	review	X
124	Nurse2Nurse				review	X
125	Nurstrial		X		X				X
126	Olive	X	X							X
127	Ostomy nurse solutions		X	X					X
128	OTNconnect		X	X						X
129	Parable	X	X				X
130	PEDIS score diabetes		X	X			X
131	Phlebological			X		X
132	Pictzar			X	review	X
					X
133	Planimator			X	X	X
					X
					review
134	Pocket PEDIS score	X					X
135	PointClickCare PE		X							X
136	PointClickCare Point of Care	X								X
137	PointClickCare Skin and Wound	X		X	review		X
138	Pressure Guardian			X										X
139	Pressure Target	X					X
140	Pressure Ulcer			X	review		X
141	Pressure ulcer guide		X	X	review		X
142	Pressure ulcer measure	X					X
143	Pressure ulcer prevention	X					X
144	PrevenAPP			X	review	X
145	Prime: PubMed Journals & Tools (Unbound MEDLINE)	X	X									X
146	Professional patient app	X								X
147	Prognosis: your diagnosis	X	X						X
148	Quel pansement pour quelle plaie?			X	review	X
149	Qx Calculate	X	X						X
150	Read par QxMd	X	X						X
151	ReMIT Client app				X	X
152	Riesgo de Úlceras Por Presión			X	review		X
153	Right Decisions: Health & Care	X	X	X					X
154	RxFiles+	X	X						X
155	RxVigilance Mobile	X		X					X
156	S+N Academy		X	X							X
157	Sage Wound Consultant	X	X				X
158	SANTYL* Dosing Calculator		X				X
159	SAPPIRE (Skin Assessment for Pressure Ulcer Prevention, an Integrated Recording Environment)				X	X
160	Scitylana Eussit	X	X			X
161	SC Teleburn	X		X	review		X
162	SIGN Guidelines	X							X
163	SilhouetteLite+	X		X			X
164	SilouhetteMobile			X	X									X
					review
					review
165	Skin Assess				review										X
166	Skin Health Product Selector				review	X
167	Smartsupp	X		X	review	X
168	SmartWoundCare				X	X
					review
169	Soins de plaie et cicatrisation 2.0				X	X
170	Staging PI				review	X
171	STAT!REF	X	X						X
172	Supernurse		X		X		X
173	SupratheIAssist	X			review	X
174	SVS iPG	X	X		review		X
175	Swift Skin and Wound	X	X	X	X		X
					X
					review
					X
					review
176	TeleDiaFos				review									X
					review
177	Téléplaies				review	X
178	The Wound Atlas Pro				review	X
179	The Wound Care Notebook				review	X
180	Tissue Analytics	X	X	X	X	X
181	Trata la UPP				review		X
182	TRUE-See Mobile App	X					X
183	Trust Robin Wound care				review	X
184	Ulcercare				review	X
185	UpToDate	X	X						X
186	Urgo medial education		X								X
187	URule-App			X	X	X
188	VA PUR-Pressure Ulcer Ressource	X	X	X	review		X
189	VascTrac			X		X
190	Visible Body	X							X
191	VISITImages				X	X
192	Visitrak			X	X									X
					review
					review
193	Vohra Wound Care	X	X	X			X
194	WCaSol/PATIDOK	X		X	review		X
195	Wild on Wounds	X	X	X	review		X
196	WMS app			X	X	X
197	WondAdviseur	X	X				X
198	Worldview mobile complete	X		X			X
199	Wound 'AI'D	X					X
200	Wound 'AI'D Clinician	X	X				X
201	WoundAide				X	X
					review
202	WoundArch				X	X
203	Wound Assessment				review	X
204	Wound Capture	X					X
205	Wound Care			X	review	X
206	Wound Care Assistant				review	X
207	Wound Care Buddy	X		X	X		X
					review
208	Wound Care Educator	X					X
209	Wound Care Exam Prep 2017 Edition	X	X		review								X
210	WoundCareLog				X	X
211	Wound Care MI Visual	X	X	X			X
212	Wound Care Pro	X	X	X			X
213	WoundCareSurgeons				review	X
214	Wound Care Test Prep		X										X
215	Wound Central			X	review		X
					review
216	Wound Charts	X					X
217	WoundCheck			X		X
218	Wound Compass	X	X		X		X
219	WoundDerm	X					X
220	WounDerm LHC	X		X			X
221	+WoundDesk - Plaies Chroniques			X	review	X
					review
					review
222	Wound Diagnosis & Treatment 2E	X	X									X
223	WoundDoc3	X					X
224	WoundDoctor	X	X	X			X
225	Wound Education	X	X				X
226	WoundHelp	X					X
227	WoundMAP Pump				review	X
228	WoundMatrix Clinician	X	X	X	X		X
229	WoundMatrix Lite	X	X				X
230	WoundMatrix Patient	X	X					X
					review
231	Wound Measure			X	review									X
232	Wound Measurement	X			review		X
233	Wound Mender				review	X
234	WoundNow by DN	X		X			X
235	WounDocs	X					X
236	WoundProfessional	X					X
237	Wound Pros	X	X	X			X
238	WoundRounds	X		X	review		X
239	Wounds Care Nursing				review								X
240	WoundSee	X		X			X
241	Wound Smart				review	X
					review
242	WoundSmart-The Professional				review	X
243	WounDS (Wound Dressing Selection prototype mobile app)				X	X
244	Woundtrack	X	X				X
245	WoundVision Scout Mobile				review	X
246	WoundVue				X	X
247	WoundWiseIQ				review	X
					X
					review
248	Wound Zoom				review	X
249	WoundZoomCore	X		X	X		X
250	WoundZoom Mobile	X	X	X			X
251	WoundZoom Pro		X	X			X
252	WR Wound-Registry				X	X
253	Wund App	X	X	X	review		X
254	Wunddokumentation / WunDoku		X		review		X
255	Wundera Wundmanagement		X	X			X
